# Supplementary material for: Comparative Analysis of Immune Response Genes Induced by a Virulent or Attenuated Strain of Babesia bigemina
Source: Int J Mol Sci. 2025 Jan 8;26(2):487. doi: 10.3390/ijms26020487 (PMC11764604; doi:10.3390/ijms26020487)
Supplement: Supplementary file 1 [file ijms-26-00487-s001.zip]

Archive with 2 entries (2 files):
- Supplementary Table S1 - DEGs - Gene Ontology.xlsx
- Supplementary Table S2 ¿C GO terms enrichment - Webgestalt.xlsx
