# Supplementary material for: Comparative Analysis of Immune Response Genes Induced by a Virulent or Attenuated Strain of Babesia bigemina
Source: Int J Mol Sci. 2025 Jan 8;26(2):487. doi: 10.3390/ijms26020487 (PMC11764604; doi:10.3390/ijms26020487)
Supplement: Supplementary file 1 [file ijms-26-00487-s001.zip › Supplementary Table S1 - DEGs - Gene Ontology.xlsx]

## Sheet: Supplementary S1
	Information obtained from the NCBI platform (https://www.ncbi.nlm.nih.gov/genes), empty spaces represent information not found.
Intersect TOP Ids of Bovine Immune Response Associated Genes - GI (virulent-inoculated) vs GIII (non-inoculated)
								Gene ontology
	Transcript	Gen ID	Gen Name	Protein ID	Lenght (aa)	Protein Name	General information	Molecular function	Biological process	Cellular component
Down- regulated	NM_001034735.1	613384	CD74 molecule	NP_001029907.1	204	HLA class II histocompatibility antigen gamma chain	The protein encode is associated with MHC class II and is an important chaperone that regulates antigen presentation for the immune response. Furthermore, it serves as a cell surface receptor for macrophage migration inhibitory factor (MIF), an inflammatory cytokine that, when bound to the encoded protein, initiates cell survival and proliferation pathways. In addition, it interacts with the amyl…	Enables: - MHC class II proteins binding - cytokine receptor activity - macrophage migration inhibitory factor binding	Involved in: - T cell activation - Antigen processing and presentation - Immune response - Intracellular protein transport - Negative regulation of signal transduction by p53-class mediator in response to DNA damage detection - Negative regulation of intrinsic apoptotic signaling pathway by p53-class mediator in response to DNA damage detection - Positive regulation of ERK1 and ERK2 cascade - Pos…	Located in: - cell surface - cytoplasm - membrane
	XM_005209610.3	613384	CD74 molecule	XP_005209667.1	268	HLA class II histocompatibility antigen gamma chain isoform X1
	NM_174266.4	281674	CD79a molecule	NP_776691.2	223	B-cell antigen receptor complex-associated protein alpha chain precursor	This gene encodes the Ig-α protein, which, along with the homologous protein Ig-β, is essential for the expression and function of the B cell antigen receptor. These proteins establish a non-covalent association with surface immunoglobulins (Ig), leading to the formation of a multimeric complex between Ig and the antigen-specific component. Several isoforms of the Ig-α protein have been described…	Enables: - transmembrane signaling receptor activity	Involved in: - B cell differentiation - B cell receptor signaling pathway	Part of: - B cell receptor complex Located in: - external side of the plasma membrane - membrane
	XM_002696068.6	509801	CD79b molecule	XP_002696114.1	229	B-cell antigen receptor complex-associated protein beta chain isoform X2	This gene encodes the Ig-β protein, which, along with the homologous protein Ig-α, is essential for the expression and function of the B cell antigen receptor. These proteins establish a non-covalent association with surface immunoglobulins (Ig), leading to the formation of a multimeric complex between Ig and the antigen-specific component. Several isoforms of the Ig-α protein have been described…	Enables: - transmembrane signaling receptor activity	Involved in: - B cell differentiation - B cell receptor signaling pathway	Part of: - B cell receptor complex Located in: - external side of the plasma membrane - membrane
	NM_001034255.2	505647	Complement factor D	NP_001029427.1	259	Complement factor D precursor	This gene encodes a member of the S1, or chymotrypsin, family of serine peptidases. This protease catalyzes the factor B cleavage, the rate-limiting step in the alternative pathway of complement activation. The protein also functions as an adipokine, a cell signaling protein secreted by adipocytes that regulates insulin secretion in mice. Mutations in this gene underlie complement factor D defici…	Enables: - serine-type endopeptidase activity - serine-type peptidase activity	Involved in: - complement activation - alternative pathways complement activation - proteolysis - response to bacteria	Located in: - extracellular exosome - extracellular region - ficolin-1-rich granule lumen - platelet alpha granule lumen - secretory granule lumen
	NM_001192560.1	522346	GRB2 related adaptor protein 2	NP_001179489.1	316	GRB2-related adapter protein 2	This gene belongs to the GRB2/Sem5/Drk family. It is an adaptor-like protein involved in the signaling of the leukocyte-specific protein tyrosine kinase. It consists of an SH2 domain flanked by two SH3 domains. Through its SH3 domains, this protein interacts with other proteins, such as GRB2-associated binding protein 1 and leukocyte protein SLP-76. Multiple alternatively spliced transcript varia…	Enables: - proteins binding	Involved in: - Ras protein signal transduction - cell-cell signaling - regulation of the MAPK cascade - signal transduction	Located in: - cytoplasm - cytosol - endosome - nucleoplasm - plasma membrane
	NM_001101251.2	615930	IFI30 lysosomal thiol reductase	NP_001094721.1	244	Gamma-interferon-inducible lysosomal thiol reductase precursor	The encoded protein is a lysosomal thiol reductase enzyme that can reduce protein disulfide bonds at low pH. It exhibits a constitutive expression in antigen-presenting cells and is induced by interferon gamma in other cell types. It is relevant for the processing of class II-restricted MHC antigens.	Enables: -Protein binding Activates: - oxidoreductase activity, acting on a group of sulfur donors, - oxidoreductase activity, acting on a group of sulfur donors, disulfide as acceptor	Involved in: - processing and presentation of exogenous peptide antigens by MHC class I and class II - negative regulation of fibroblast proliferation - proteins stabilization	Located in: - cell junction - cytosol - extracellular region - intracellular membrane-bounded organelle - lysosome
	NM_001034517.2	516090	Late endosomal/lysosomal adaptor, MAPK and MTOR activator 5	NP_001029689.1	91	Ragulator complex protein LAMTOR5	The protein acts before or within the positive regulation of the activity of the transcription factor NF-κB and in the positive regulation of the canonical signal transduction of the same factor. It is also involved in the positive regulation of IL-8 production, and the response to viruses.	Enables: - guanyl-nucleotide exchange factor activity	Involved in: - cellular response to amino acid stimulation - negative regulation of cysteine-type endopeptidase activity - apoptotic process - positive regulation of TORC1 signaling - NF-κB factor regulation - IL-8 production - response to viruses	Part of: -regulatory complex Located in: - cytoplasm - lysosome
	NM_001012675.2	282494	Major histocompatibility complex, class II, DQ alpha 5	NP_001012693.2	255	Major histocompatibility complex, class II, DQ alpha 5 precursor		Enables: - MHC class II protein complex binding	Involved in: - immune response - processing and presentation of exogenous peptide antigens by MHC class II - immunoglobulins production - immunoglobulin-mediated immune response - peptide antigens assembly with the MHC class II protein complex - positive regulation of T cell activation	Part of: - MHC class II protein complex Located in: - membrane
	XM_015459849.1	282494	Major histocompatibility complex, class II, DQ alpha 5	XP_015315335.1	255	Major histocompatibility complex, class II, DQ alpha 5 isoform X1
	NM_001078081.2	617577	Megakaryocyte and platelet inhibitory receptor G6b	NP_001071549.1	234	Megakaryocyte and platelet inhibitory receptor G6b precursor	This gene belongs to the immunoglobulin (Ig) superfamily and is located in the class III region of the major histocompatibility complex (MHC). The protein encoded by this gene is a plasma membrane-bound glycosylated cell surface receptor, but soluble isoforms encoded by a few transcript variants have been found in the endoplasmic reticulum and Golgi prior to being secreted. Multiple transcript va…	Enables: - protein binding - heparin binding	Involved in: - blood coagulation - integrin-mediated signaling pathway - megakaryocyte development and differentiation - platelet formation - erythrocyte differentiation - negative regulation of signal transduction	Located in: - plasma membrane
	XM_015459896.2	617577	Megakaryocyte and platelet inhibitory receptor G6b	XP_015315382.2	306	Protein G6b isoform X2
	XM_024983736.1	617577	Megakaryocyte and platelet inhibitory receptor G6b	XP_024839504.1	234	Protein G6b isoform X1
	XM_024983649.1	534492	Mitogen-activated protein kinase 14	XP_024839417.1	369	Mitogen-activated protein kinase 14 isoform X3	This gene encodes a protein member of the MAP kinase family. These proteins participate in various processes, such as cell proliferation and differentiation, and the transcription regulation. The protein is activated by phosphorylation, which can be caused by the presence of proinflammatory cytokines or environmental stress. It has also been suggested that its involvement in transcription and cel…	Enables: - ATP binding - MAP kinase activity	Involved in: - 3'-UTR mediated mRNA stabilization - DNA damage checkpoint signaling - apoptotic process - cell surface receptor protein serine/threonine kinase signaling pathway - cellular response to lipoteichoic acid - cellular response to TNF - cellular response to vascular endothelial growth factor stimulation - cellular response to viruses - cellular senescence - chemotaxis - glucose metabol…	Located in: - cytoplasm - nucleus
	NM_001101062.1	507790	Platelet factor 4	NP_001094532.1	118	Platelet factor 4 precursor	This gene encodes a member of the CXC chemokine family. This chemokine is released from the alpha granules of activated platelets as a homotetramer that has a high affinity for heparin and is involved in platelet aggregation. The protein is chemotactic for many other cell types and functions as an inhibitor of hematopoiesis, angiogenesis, and T cell function. The protein also exhibits antimicrobi…	Enables: - CXCR chemokine receptor binding - chemokine activity	Involved in: - antimicrobial peptide-mediated humoral immune response - cellular response to lipopolysaccharide - chemokine-mediated signaling pathway - inflammatory response - neutrophil chemotaxis	Located in: - extracellular region - extracellular space
	XM_024997856.1	618035	RAB27A, member RAS oncogene family	XP_024853624.1	221	Ras-related protein Rab-27A isoform X3	The protein encodes by the gene belongs to the small GTPase superfamily, Rab family. This protein is membrane-bound and may be involved in protein transport and small GTPase-mediated signal transduction. Mutations in this gene are associated with Griscelli syndrome type 2. Alternative splicing can occurs, and four transcript variants encoding the same protein have been identified.	Enables: - G protein activity - GDP binding - GTP binding - GTPase activity - myosin V binding - protein binding - protein domain specific binding	Involved in: - antigen processing and presentation - blood coagulation - complement-dependent cytotoxicity - cytotoxic T-cell degranulation - exocytosis - exosomal secretion - multivesicular body organization and sorting - NK cell degranulation - positive regulation of the constitutive secretory pathway and the regulated secretory pathway - positive regulation of exocytosis and phagocytosis - pos…	Active in: - Golgi apparatus - apical plasma membrane - exocytic vesicle - secretory granule Located in: - Weibel-Palade body - apical plasma membrane cytosol - dendrite - exocytic vesicle - extracellular exosome - extracellular region - late endosome - lysosome - membrane of multivesicular body - lumen of specific granule
	XM_024997858.1	618035	RAB27A, member RAS oncogene family	XP_024853626.1	221	Ras-related protein Rab-27A isoform X1
	XM_024997859.1	618035	RAB27A, member RAS oncogene family	XP_024853627.1	221	Ras-related protein Rab-27A isoform X3
	XM_024997860.1	618035	RAB27A, member RAS oncogene family	XP_024853628.1	221	Ras-related protein Rab-27A isoform X1
	XM_024997861.1	618035	RAB27A, member RAS oncogene family	XP_024853629.1	221	Ras-related protein Rab-27A isoform X3
	NM_001101270.1	618035	RAB27A, member RAS oncogene family	NP_001094740.1	221	Ras-related protein Rab-27A
	XM_024997857.1	618035	RAB27A, member RAS oncogene family	XP_024853624.1	221	Ras-related protein Rab-27A isoform X3
	NM_001130930.1	784845	Short transmembrane mitochondrial protein 1	NP_001124402.1	47	Short transmembrane mitochondrial protein 1	The encoded protein is involved in the positive regulation of the assembly of the NLRP3 inflammasome complex and in the positive regulation of IL-1b production.	Enables: - protein binding	Involved in: - innate immune response - mitochondrial cytochrome c oxidase IMP assembly - mitochondrial respirasome assembly - complex III assembly of the mitochondrial respiratory chain - positive regulation of the assembly of the NLRP3 inflammasome complex - positive regulation of IL-1b production	Located in: - mitochondrial inner membrane - mitochondrial intermembrane space - mitochondrial outer membrane Active in: - mitochondrial respirasome
	NM_001205988.1	531606	Sulfiredoxin 1	NP_001192917.1	137	Sulfiredoxin-1	The protein activates oxidoreductase activity, acting on a group of sulfur donors.	Enables: - sulfiredoxin activity	Involved in: - cellular response to oxidative stress	Located in: - cytoplasm
								Gene ontology
	Transcript	Gen ID	Gen Name	Protein ID	Lenght (aa)	Encoded Protein	General information	Molecular function	Biological process	Cellular component
Up-regulated	XM_010805535.1	533844	CD163 molecule	XP_010803837.1	1110	Scavenger receptor cysteine-rich type 1 protein M130 isoform X1	The protein encoded is a member of the scavenger cysteine-rich receptor (SRCR) superfamily, expressed only in monocytes and macrophages. It is involved in the clearance and endocytosis of hemoglobin/haptoglobin complexes in macrophages, protecting tissues from the oxidative damage induced by free hemoglobin. It can also act as an innate immune sensor for bacteria and as an inducer of local inflam…	Enables: - protein binding - scavenger receptor activity	Involved in: - acute phase response - endocytosis	Located in: - membrane
	XM_002685850.5	539835	heat shock protein family A (Hsp70) member 6	XP_002685896.1	643	Heat shock 70 kDa protein 6	The protein encoded enables enzyme binding activity; heat shock protein binding activity; and unfolded protein binding activity. It is involved in cellular response to heat and protein refolding.	Enables: - ATP binding - ATP hydrolysis activity - ATP-dependent protein folding chaperone - heat shock proteins binding - misfolded and unfolded proteins binding - ubiquitin protein ligase binding	Involved in: - cellular response to unfolded protein - chaperone cofactor-dependent protein refolding - protein refolding	Located in: - blood microparticle - vesicle - cytoplasm - cytosol
	XM_005202573.4	510814	signal transducer and activator of transcription 1	XP_005202630.1	749	Signal transducer and activator of transcription 1-alpha/beta	The encoded protein is a member of the STAT protein family. These proteins are phosphorylated by receptor-associated kinases in response to cytokines and growth factors, forming homo or heterodimers that are translocated to the cell nucleus and, consequently, activate transcription. This protein can be activated by various ligands such as: IFN  and , EGF, PDGF and IL-6. It is also involved in t…	Enables: - DNA-binding transcription factor activity, specific for RNA polymerase II - RNA polymerase II cis-regulatory region sequence-specific DNA binding.	Involved in: - type I interferon-mediated signaling pathway - defense response - receptor signaling pathway via JAK-STAT - regulation of cell population proliferation - regulation of transcription by RNA polymerase II - response to peptide hormone
	NM_174652.2	282470	solute carrier family 11 member 1	NP_777077.1	548	Natural resistance-associated macrophage protein 1	The protein encoded functions as a proton-coupled divalent transition metal ion transporter, such as iron and manganese. The protein is associated with the iron metabolism process, and acts in host resistance to various pathogens. Mutations in this gene have been reported to produce susceptibility to various diseases such as tuberculosis, leprosy, rheumatoid arthritis and Crohn's disease. Likewis…	Enables: - transmembrane transporter activity of cadmium, iron, and manganese ions - metal cation: proton antiporter activity - transition metal ion transmembrane transporter activity - protein homodimerization activity	Involved in: - immune response - inflammatory response - MHC class II biosynthetic process - T cells proliferation - activation of protein kinase activity - processing of antigens and presentation of peptide antigens - humoral antimicrobial response - transmembrane transport of manganese ions - transmembrane transport of cadmium ions - intracellular homeostasis of iron ions - transmembrane transp…	Active in: - endosome membrane - lysosomal membrane - phagocytic vesicle membrane - plasma membrane Located in: - ficolin-1-rich granule membrane - late endosome - late endosome membrane - lysosome - lysosomal membrane - phagocytic vesicle membrane - plasma membrane - tertiary granule membrane
Intersect TOP Ids of Bovine Immune Response associated genes - GII (attenuated-inoculated) vs GIII (non-inoculated)
								Gene ontology
	Transcript	Gen ID	Gen Name	Protein ID	Lenght (aa)	Encoded Protein	General information	Molecular function	Biological process	Cellular component
Down- regulated	NM_001046590.1	617034	CD83 molecule	NP_001040055.1	199	CD83 antigen precursor	The gene encodes a type I membrane protein, a member of the immunoglobulin receptor superfamily, probably involved in the regulation of antigen presentation. The soluble form of this protein can bind to dendritic cells and inhibit their maturation. Various isoforms of the protein generated from three transcript variants have been reported.	Enables: - proteins binding	Involved in: - CD4-positive T cells differentiation - positive regulation of differentiation of α-β, CD4+ T cells - defense response - humoral immune response - negative regulation of IL-4 production - positive regulation of IL-10 and IL-2 production - response to cyclic organic compounds - signal transduction	Located in: - external side of the plasma membrane - plasma membrane
	NM_173900.2	280746	CD9 molecule	NP_776325.1	226	CD9 antigen	The gene encodes a member of the transmembrane superfamily 4, also known as the tetraspanin family. Tetraspanins are cell surface glycoproteins with four transmembrane domains that form multimeric complexes with other cell surface proteins. The encoded protein functions in many cellular processes including differentiation, adhesion, and signal transduction, and expression of this gene plays a piv…	Enables: - integrins binding - proteins binding	Involved in: - cell adhesion - cell populations proliferation - cellular response to stimulation by low-density lipoprotein particles - negative regulation of cell population proliferation - negative regulation of platelet aggregation - platelet activation - macrophage migration regulation	Located in: - membrane - extracellular exosome - extracellular space - extracellular vesicles - platelet granule membrane
	NM_001101164.2	535578	egl-9 family hypoxia inducible factor 3	NP_001094634.1	239	Prolyl hydroxylase EGLN3	The protein is predicted to be involved in several processes, such as: in the apoptotic process, through the activation of cysteine-type endopeptidase activity, in the response to hypoxia, and the hydroxylation of peptidyl-proline to 4-hydroxy-L-proline.	Enables: - L-ascorbic acid binding - ferrous iron binding - peptidyl-proline 4-dioxygenase activity	Involved in: - cellular response to hypoxia - hydroxylation of peptidyl-proline to 4-hydroxy-L-proline	Located in: - cytoplasm - nucleus
	NM_001192560.1	522346	GRB2 related adaptor protein 2	NP_001179489.1	316	GRB2-related adapter protein 2	This gene belongs to the GRB2/Sem5/Drk family. It is an adaptor-like protein involved in the signaling of the leukocyte-specific protein tyrosine kinase. It consists of an SH2 domain flanked by two SH3 domains. Through its SH3 domains, this protein interacts with other proteins, such as GRB2-associated binding protein 1 and leukocyte protein SLP-76. Multiple alternatively spliced transcript varia…	Enables: - proteins binding	Involved in: - Ras protein signal transduction - cell-cell signaling - regulation of the MAPK cascade - signal transduction	Located in: - cytoplasm - cytosol - endosome - nucleoplasm - plasma membrane
	XM_005207393.5	522346	GRB2 related adaptor protein 2	XP_005207450.1	316	GRB2-related adapter protein 2 isoform X1
	XM_024991787.1	522346	GRB2 related adaptor protein 2	XP_024847555.1	316	GRB2-related adapter protein 2 isoform X1
	NM_001034517.2	516090	Late endosomal/lysosomal adaptor, MAPK and MTOR activator 5	NP_001029689.1	91	Ragulator complex protein LAMTOR5	The protein acts before or within the positive regulation of the activity of the transcription factor NF-κB and in the positive regulation of the canonical signal transduction of the same factor. It is also involved in the positive regulation of IL-8 production, and the response to viruses.	Enables: - guanyl-nucleotide exchange factor activity	Involved in: - cellular response to amino acid stimulation - negative regulation of cysteine-type endopeptidase activity - apoptotic process - positive regulation of TORC1 signaling - NF-κB factor regulation - IL-8 production - response to viruses	Part of: -regulatory complex Located in: - cytoplasm - lysosome
	XM_024983852.1	282535	Major histocompatibility complex, class II, DQ alpha 2	XP_024839620.1	254	Major histocompatibility complex, class II, DQ alpha 2		Enables: - MHC class II protein complex binding	Involved in: - immune response - processing and presentation of exogenous peptide antigens by MHC class II - immunoglobulins production - immunoglobulin-mediated immune response - peptide antigens assembly with the MHC class II protein complex - positive regulation of T cell activation	Part of: - MHC class II protein complex Located in: - membrane
	NM_001012675.2	282494	Major histocompatibility complex, class II, DQ alpha 5	NP_001012693.2	255	Major histocompatibility complex, class II, DQ alpha 5 precursor
	XM_015459849.2	282494	Major histocompatibility complex, class II, DQ alpha 5	XP_015315335.1	255	Major histocompatibility complex, class II, DQ alpha 5 isoform X1
	NM_001012676.3	282495	Major histocompatibility complex, class II, DQ beta	NP_001012694.2	261	Major histocompatibility complex, class II, DQ beta precursor
	NM_001101246.1	615685	Maturin, neural progenitor differentiation regulator homolog	NP_001094716.1	131	Maturin	The protein encoded by this gene is involved in the negative regulation of the transcription factor NF-κB, acting as a regulator of various cellular functions, such as immune and inflammatory responses. It is also involved in the positive regulation of the MAPK cascade, which functions as a cellular signaling system for gene expression; and in the positive regulation of megakaryocyte differentiat…	Enables: - protein binding	Involved in: - positive regulation of megakaryocyte differentiation - signaling regulation - negative regulation of NF-κB transcription factor activity - positive regulation of the ERK1 and ERK2 cascade - positive regulation of the JNK cascade	Located in: - cytoplasm
	NM_001078081.2	617577	Megakaryocyte and platelet inhibitory receptor G6b	NP_001071549.1	234	Megakaryocyte and platelet inhibitory receptor G6b precursor	This gene belongs to the immunoglobulin (Ig) superfamily and is located in the class III region of the major histocompatibility complex (MHC). The protein encoded by this gene is a plasma membrane-bound glycosylated cell surface receptor, but soluble isoforms encoded by a few transcript variants have been found in the endoplasmic reticulum and Golgi prior to being secreted. Multiple transcript va…	Enables: - protein binding - heparin binding	Involved in: - blood coagulation - integrin-mediated signaling pathway - megakaryocyte development and differentiation - platelet formation - erythrocyte differentiation - negative regulation of signal transduction	Located in: - plasma membrane
	XM_015459896.2	617577	Megakaryocyte and platelet inhibitory receptor G6b	XP_015315382.2	306	Protein G6b isoform X2
	XM_024983736.1	617577	Megakaryocyte and platelet inhibitory receptor G6b	XP_024839504.1	234	Protein G6b isoform X1
	NM_001102174.1	534492	Mitogen-activated protein kinase 14	NP_001095644.1	360	Mitogen-activated protein kinase 14	This gene encodes a protein member of the MAP kinase family. These proteins participate in various processes, such as cell proliferation and differentiation, and the transcription regulation. The protein is activated by phosphorylation, which can be caused by the presence of proinflammatory cytokines or environmental stress. It has also been suggested that its involvement in transcription and cel…	Enables: - ATP binding - MAP kinase activity	Involved in: - 3'-UTR mediated mRNA stabilization - DNA damage checkpoint signaling - apoptotic process - cell surface receptor protein serine/threonine kinase signaling pathway - cellular response to lipoteichoic acid - cellular response to TNF - cellular response to vascular endothelial growth factor stimulation - cellular response to viruses - cellular senescence - chemotaxis - glucose metabol…	Located in: - cytoplasm - nucleus
	XM_010818123.2	534492	Mitogen-activated protein kinase 14	XP_010816425.1	360	Mitogen-activated protein kinase 14 isoform X1
	XM_010818124.3	534492	Mitogen-activated protein kinase 14	XP_010816426.1	326	Mitogen-activated protein kinase 14 isoform X4
	XM_024983649.1	534492	Mitogen-activated protein kinase 14	XP_024839417.1	369	Mitogen-activated protein kinase 14 isoform X3
	XM_024983650.1	534492	Mitogen-activated protein kinase 14	XP_024839418.1	366	Mitogen-activated protein kinase 14 isoform X4
	XM_024983651.1	534492	Mitogen-activated protein kinase 14	XP_024839419.1	366	Mitogen-activated protein kinase 14 isoform X5
	XM_024983652.1	534492	Mitogen-activated protein kinase 14	XP_024839420.1	283	Mitogen-activated protein kinase 14 isoform X7
	NM_001193019.1	614198	NFKB inhibitor delta	NP_001179948.1	328	NF-kappa-B inhibitor delta	The protein encoded by this gene could be involved in the T cell receptor signaling pathway, the positive regulation of Th17 cell differentiation, as well as in the regulation of gene expression. It is also predicted to participate as a regulator in other processes: negative regulator of the activity of the transcription factor NF-B; negative regulator of T cell differentiation in the thymus; po…	Enables: - protein binding	Involved in: - signaling pathway of T cell receptor - inflammatory response - positive regulation of T helper cell differentiation 17 - gene expression regulation	Located in: - nucleus
	NM_001130746.2	506727	NFKB inhibitor epsilon	NP_001124218.1	362	NF-kappa-B inhibitor epsilon	The protein encoded by this gene binds to components of NF-kappa-B, trapping the complex in the cytoplasm and preventing it from activating genes in the nucleus. The phosphorylation of the encoded protein destroys it via the ubiquitin pathway, which activates NF-kappa-B and makes it available for translocation to the nucleus.	Enables: - protein binding	Involved in: - cellular response to lipopolysaccharides - cytoplasmic sequestration of NF-kappaB - signal transduction	Located in: -cytosol
	NM_001101062.1	507790	Platelet factor 4	NP_001094532.1	118	Platelet factor 4 precursor	This gene encodes a member of the CXC chemokine family. This chemokine is released from the alpha granules of activated platelets as a homotetramer that has a high affinity for heparin and is involved in platelet aggregation. The protein is chemotactic for many other cell types and functions as an inhibitor of hematopoiesis, angiogenesis, and T cell function. The protein also exhibits antimicrobi…	Enables: - CXCR chemokine receptor binding - chemokine activity	Involved in: - antimicrobial peptide-mediated humoral immune response - cellular response to lipopolysaccharide - chemokine-mediated signaling pathway - inflammatory response - neutrophil chemotaxis	Located in: - extracellular region - extracellular space
	XM_002688351.4	613723	Pro-platelet basic protein	XP_002688397.1	119	Platelet basic protein	This protein is a platelet-derived growth factor, belonging to the CXC chemokine family. It acts as a potent chemoattractant and neutrophil activator. Its participation in different cellular processes has also been reported, such as: DNA synthesis, mitosis, glycolysis, intracellular accumulation of cAMP, secretion of prostaglandin E2 and in the synthesis of hyaluronic acid and sulfated glycosamin…	Enables: - CXCR chemokine receptor binding - chemokine activity	Involved in: - antimicrobial peptide-mediated humoral immune response - cellular response to lipopolysaccharides - chemokine-mediated signaling pathway - inflammatory response - neutrophil chemotaxis	Located in: - extracellular region - extracellular space
	NM_001101270.1	618035	RAB27A, member RAS oncogene family	NP_001094740.1	221	Ras-related protein Rab-27A	The protein encodes by the gene belongs to the small GTPase superfamily, Rab family. This protein is membrane-bound and may be involved in protein transport and small GTPase-mediated signal transduction. Mutations in this gene are associated with Griscelli syndrome type 2. Alternative splicing can occurs, and four transcript variants encoding the same protein have been identified.	Enables: - G protein activity - GDP binding - GTP binding - GTPase activity - myosin V binding - protein binding - protein domain specific binding	Involved in: - antigen processing and presentation - blood coagulation - complement-dependent cytotoxicity - cytotoxic T-cell degranulation - exocytosis - exosomal secretion - multivesicular body organization and sorting - NK cell degranulation - positive regulation of the constitutive secretory pathway and the regulated secretory pathway - positive regulation of exocytosis and phagocytosis - pos…	Active in: - Golgi apparatus - apical plasma membrane - exocytic vesicle - secretory granule Located in: - Weibel-Palade body - apical plasma membrane cytosol - dendrite - exocytic vesicle - extracellular exosome - extracellular region - late endosome - lysosome - membrane of multivesicular body - lumen of specific granule
	XM_024997857.1	618035	RAB27A, member RAS oncogene family	XP_024853624.1	221	Ras-related protein Rab-27A isoform X3
	XM_024997856.1	618035	RAB27A, member RAS oncogene family	XP_024853624.1	221	Ras-related protein Rab-27A isoform X3
	XM_024997858.1	618035	RAB27A, member RAS oncogene family	XP_024853626.1	221	Ras-related protein Rab-27A isoform X1
	XM_024997859.1	618035	RAB27A, member RAS oncogene family	XP_024853627.1	221	Ras-related protein Rab-27A isoform X3
	XM_024997860.1	618035	RAB27A, member RAS oncogene family	XP_024853628.1	221	Ras-related protein Rab-27A isoform X1
	XM_024997861.1	618035	RAB27A, member RAS oncogene family	XP_024853629.1	221	Ras-related protein Rab-27A isoform X3
	NM_001130930.1	784845	Short transmembrane mitochondrial protein 1	NP_001124402.1	47	Short transmembrane mitochondrial protein 1	The encoded protein is involved in the positive regulation of the assembly of the NLRP3 inflammasome complex and in the positive regulation of IL-1b production.	Enables: - protein binding	Involved in: - innate immune response - mitochondrial cytochrome c oxidase IMP assembly - mitochondrial respirasome assembly - complex III assembly of the mitochondrial respiratory chain - positive regulation of the assembly of the NLRP3 inflammasome complex - positive regulation of IL-1b production	Located in: - mitochondrial inner membrane - mitochondrial intermembrane space - mitochondrial outer membrane Active in: - mitochondrial respirasome
	NM_001205988.1	531606	Sulfiredoxin 1	NP_001192917.1	137	Sulfiredoxin-1	The protein activates oxidoreductase activity, acting on a group of sulfur donors.	Enables: - sulfiredoxin activity	Involved in: - cellular response to oxidative stress	Located in: - cytoplasm
								Gene ontology
	Transcript	Gen ID	Gen Name	Protein ID	Lenght (aa)	Encoded Protein	General information	Molecular function	Biological process	Cellular component
Up-regulated	NM_001075147.2	414347	C-C motif chemokine ligand 4	NP_001068615.1	92	C-C motif chemokine 4 precursor	The gene encodes a mitogen-inducible monokine, which is one of the main HIV suppressor factors produced by CD8+ T cells. It is a secretory protein with both chemokinetic and inflammatory functions.	Enables: - CCR, CCR1 and CCR5 chemokine receptors binding - chemokine activity - cytokine activity - protein binding	Involved in: - immune response - inflammatory response - antimicrobial humoral immune response mediated by antimicrobial peptides - positive regulation of cell migration - positive regulation of NK cell chemotaxis - lymphocytes, monocytes and eosinophils chemotaxis - cell adhesion - cell-cell signaling - chemokine-mediated signaling pathway - response to toxic substances - response to viruses - s…	Located in: - extracellular region - extracellular space
	NM_174012.2	281056	CD247 molecule	NP_776437.1	166	T-cell surface glycoprotein CD3 zeta chain precursor	The gene encodes the zeta chain of the T cell surface glycoprotein, which makes up the T cell receptor-CD3 complex together with alfa-beta and gamma-delta heterodimers of the T cell receptor, and CD3-gamma, CD3-delta and CD3-epsilon. The zeta chain is essential for coupling antigen recognition to several intracellular signaling pathways. Its low expression causes deterioration of the immune respo…	Enables: - transmembrane signaling receptor activity - identical protein binding - protein binding - protein heterodimerization and homodimerization activity - protein tyrosine kinase binding	Involved in: - adaptive immune response - Fc-gamma receptor signaling pathway - T-cell receptor signaling pathway - alfa-beta T cell activation - gamma-delta T cell activation - cell surface receptor signaling pathway - positive regulation of protein localization to cell surface - protein complex oligomerization - protein-containing complex assembly	Part of: - Fc-gamma receptor III complex - T-cell receptor complex - alfa-beta T-cell and gamma-delta T-cell receptor complex Located in: - Golgi apparatus - cytoplasm - plasma membrane
	XM_005203420.4	281056	CD247 molecule	XP_005203477.1	165	T-cell surface glycoprotein CD3 zeta chain isoform X1
	NM_001046060.2	510751	GTPase, IMAP family member 4	NP_001039525.1	319	GTPase IMAP family member 4	This gene encodes a protein belonging to the GTP-binding superfamily and the immunoassociated nucleotide-binding protein (IAN) subfamily. The protein encoded by this gene may be down-regulated by T-cell acute lymphocytic leukemia 1 (TAL1).	Enables: - GTP binding		Located in: - cytosol - organelles delimited by intracellular membranes
	XM_005205826.3	510751	GTPase, IMAP family member 4	XP_005205883.1	319	GTPase IMAP family member 4 isoform X1
	XM_024990601.1	510751	GTPase, IMAP family member 4	XP_024846369.1	319	GTPase IMAP family member 4 isoform X1
	XM_002683998.6	100300716	Immunoglobulin heavy variable 4-38-2	XP_002684044.5	160	Immunoglobulin heavy variable 4-38-2		Enables: - antigen binding - immunoglobulin receptor binding	Involved in: - B cell receptor signaling pathway - complement activation, by the classical pathway - defense response to bacteria - innate immune response - phagocytosis, in the engulfment and recognition - positive regulation of B cell activation	Located: - blood microparticle - external side of plasma membrane Part of: - immunoglobulin complex circulating
	XM_010800704.3	100300806	Immunoglobulin heavy variable 4-59	XP_010799006.3	213	Immunoglobulin heavy variable 4-59 isoform X1		Enables: - antigen binding - immunoglobulin receptor binding	Involved in: - B cell receptor signaling pathway - complement activation, by the classical pathway - defense response to bacteria - innate immune response - phagocytosis, in the engulfment and recognition - positive regulation of B cell activation	Located: - blood microparticle - external side of plasma membrane Part of: - immunoglobulin complex circulating
	XM_015471200.2	104968644	Interleukin 2 receptor subunit beta	XP_015326686.2	672	Interleukin-2 receptor subunit beta	This gene encodes the β subunit of the IL-2 receptor, a type I membrane protein that participates in T-cell-mediated immune responses and is expressed primarily in the hematopoietic system. It is present in two isoforms with different degrees of binding affinity to IL-2: intermediate affinity, as an α/β subunit heterodimer; and high affinity, forming an α/β/γ subunit heterotrimer. These isoforms …	Enables: - cytokine receptor activity - protein binding	Involved in: - cytokine-mediated signaling pathway - immunoglobulin-mediated immune response	Located in: - external side of the plasma membrane - membrane
	XM_005224639.4	505800	Interleukin 32	XP_005224696.1	218	Interleukin-32 isoform X1	This gene encodes an isoform of IL-32, its expression is increased due to the activation of T cells by mitogen or by the activation of NK cells in response to IL-2. IL-32 induces the production of TNF-α in macrophages, and presents several isoforms derived from alternative splicing during the transcription process.	Enables: - cytokine activity - protein binding	Involved in: - immune response - cell adhesion - defense response - signal transduction	Located in: - cytosol - extracellular space - membrane
	XM_024985319.1	505800	Interleukin 32	XP_024841087.1	151	Uncharacterized protein IL32 isoform X3
	NM_175773.3	280821	Joining chain of multimeric IgA and IgM	NP_786967.1	157	Immunoglobulin J chain precursor	The protein induced by this gene is involved in IgA binding activity and protein homodimerization activity. It contributes to several functions, actively participating in immunoglobulin receptor binding, peptidoglycan binding, and phosphatidylcholine binding. It is involved in several processes, including the defense response to another organism, glomerular filtration, and positive regulation of …	Enables: - immunoglobulin receptor binding	Involved in: - humoral immune response	Located in: - extracellular space. Part of: - monomeric IgA immunoglobulin complex - dimeric IgA secretory immunoglobulin complex - pentameric IgM immunoglobulin complex
	XM_024991131.1	100335205	T-cell receptor gamma chain C region C10.5	XP_024846899.1	311	T-cell receptor gamma chain C region C10.5			Involved in: -immune response
	XM_024991132.1	100335205	T-cell receptor gamma chain C region C10.5	XP_024846900.1	308	T-cell receptor gamma chain C region C10.5 isoform X2
	XM_024991133.1	100335205	T-cell receptor gamma chain C region C10.5	XP_024846901.1	308	T-cell receptor gamma chain C region C10.5 isoform X3
	XM_024991134.1	100335205	T-cell receptor gamma chain C region C10.5	XP_024846902.1	301	T-cell receptor gamma chain C region C10.5 isoform X4
	NM_001281911.1	100335800	TCR gamma alternate reading frame protein	NP_001268840.1	330	Uncharacterized protein LOC100335800			Involved in: - immune response
	XM_003585963.5	100335800	TCR gamma alternate reading frame protein	XP_003586011.2	344	Uncharacterized protein LOC100335800 isoform X1
	NM_001206732.1	615027	Thioredoxin domain containing 5	NP_001193661.1	437	Thioredoxin domain-containing protein 5 precursor	The encoded protein is a member of the endoplasmic reticulum (ER) disulfide isomerase (PDI) family of proteins that catalyze protein folding and thiol-disulfide exchange reactions. Its expression is induced by hypoxia and is predicted to protect hypoxic cells from apoptosis. Several alternative splicing variants have been reported.	Enables: - activity of protein disulfide isomerase	Involved in: - protein folding	Located in: - endoplasmic reticulum
	NM_001024476.2	505371	TRAF3 interacting protein 3	NP_001019647.2	448	TRAF3-interacting JNK-activating modulator isoform 2	This protein is involved in the positive regulation of type I IFN production	Enables: - molecular adaptor activity - protein binding	Involved in: - cytoplasmic pattern recognition receptor signaling pathway - positive regulation of type I IFN production	Located in: - Golgi membrane - lysosomal membrane - mitochondrial outer membrane - plasma membrane Active in: - mitochondria
	XM_024994696.1	782690	Transcription factor 7	XP_024850464.1	419	Transcription factor 7 isoform X3	This gene encodes a member of the T cell factor/lymphoid enhancer binding factor high mobility group (HMG) box family of transcriptional activators. It is primarily expressed in T cells and is critical in the development of NK cells and innate lymphoid cells. The encoded protein forms a complex with beta-catenin and activates transcription through the Wnt/beta-catenin signaling pathway. In mice, …	Enables: - DNA-binding transcription factor activity, RNA polymerase II specific - DNA-binding transcription repressor activity - sequence-specific double-stranded DNA binding - RNA polymerase II cis-regulatory region sequence-specific DNA binding - transcription cis-regulatory region binding - beta-catenin binding - protein binding	Involved in: - canonical Wnt signaling pathway - immune response - cellular response to IL-4 - gamma-delta T cell differentiation - negative regulation of DNA-templated transcription - regulation of DNA-templated transcription - regulation of transcription by RNA polymerase II - regulation of gamma-delta T cell differentiation	Part of: - beta-catenin-TCF complex Located in: - nuclear body - nucleoplasm - nucleus
	XM_024994697.1	782690	Transcription factor 7	XP_024850465.1	400	Transcription factor 7 isoform X5
	NM_001046549.2	615087	Tubulin beta class I	NP_001040014.1	444	Tubulin beta-5 chain	This gene encodes a beta tubulin protein, the protein forms a dimer with alpha tubulin and acts as a structural component of microtubules. Mutations in this gene cause complex cortical dysplasia, with other brain malformations. Alternative splicing results in multiple splice variants.	Enables: - GTP binding - GTPase activating protein binding - GTPase activity - MHC class I proteins binding - metal ions binding - proteins binding - protein domain specific binding - protein-containing complex binding - structural constituents of the cytoskeleton - structural molecule activity - ubiquitin protein ligase binding	Involved in: - cell division - cytoskeleton-dependent intracellular transport - microtubule cytoskeletal organization - microtubule-based processing - mitotic cell cycle - natural killer cell-mediated cytotoxicity - regulation of synapse organization - spindle assembly	Located in: - cytoplasm - microtubule
	XM_024985321.1	618541	Uncharacterized LOC618541	XP_024841089.1	214	Uncharacterized protein LOC618541 isoform X1			Involved in: - immune response
	XM_024985322.1	618541	Uncharacterized LOC618541	XP_024841090.1	214	Uncharacterized protein LOC618541 isoform X1
	XM_024985323.1	618541	Uncharacterized LOC618541	XP_024841091.1	170	Uncharacterized protein LOC618541 isoform X1
	XM_024985324.1	618541	Uncharacterized LOC618541	XP_024841092.1	170	Uncharacterized protein LOC618541 isoform X1
	XM_024985326.1	618541	Uncharacterized LOC618541	XP_024841094.1	153	Uncharacterized protein LOC618541 isoform X2
Intersect TOP Ids of Bovine Immune Response associated genes - GI (virulent) vs GII (attenuated)
								Gene ontology
	Transcript	Gen ID	Gen Name	Protein ID	Lenght (aa)	Encoded Protein	General information	Molecular function	Biological process	Cellular component
Down-regulated	NM_001319884.1	100297192	Ig heavy chain Mem5-like	NP_001306813	235	Ig heavy chain Mem5-like precursor		Enables: - MHC class II protein complex binding	Involved in: - processing and presentation of exogenous peptide antigens by MHC class II - immunoglobulins production involved in immunoglobulin-mediated immune responses - peptide antigen assembly with the MHC class II protein complex - positive regulation of T cell activation	Part of: - MHC class II protein complex
	NM_001205186.1	524810	IgM	NP_001192115.1	487	IgM precursor			Involved in: -immune response
	XM_002683998.6	100300716	Immunoglobulin heavy variable 4-38-2	XP_002684044.5	160	Immunoglobulin heavy variable 4-38-2		Enables: - antigen binding - immunoglobulin receptor binding	Involved in: - B cell receptor signaling pathway - complement activation, by the classical pathway - defense response to bacteria - innate immune response - phagocytosis, in the engulfment and recognition - positive regulation of B cell activation	Located: - blood microparticle - external side of plasma membrane Part of: - immunoglobulin complex circulating
	XM_005222343.4	104968484	Immunoglobulin heavy variable 4-59	XP_005222400.3	216	Immunoglobulin heavy variable 4-59		Enables: - antigen binding - immunoglobulin receptor binding	Involved in: - B cell receptor signaling pathway - complement activation, by the classical pathway - defense response to bacteria - innate immune response - phagocytosis, in the engulfment and recognition - positive regulation of B cell activation	Located: - blood microparticle - external side of plasma membrane Part of: - immunoglobulin complex circulating
	XM_010800704.3	100300806	Immunoglobulin heavy variable 4-59	XP_010799006.3	213	Immunoglobulin heavy variable 4-59 isoform X1
	XM_024977848.1	112441499	Immunoglobulin lambda-1 light chain	XP_024833616.2	238	Immunoglobulin lambda-1 light chain		Enables: - MHC class II protein complex binding	Involved in: - processing and presentation of exogenous peptide antigens by MHC class II - immunoglobulins production - immunoglobulin-mediated immune response - peptide antigen assembly with MHC class II protein complex - positive regulation of T cell activation	Part of: - MHC class II protein complex
	XM_024989147.1	112441460	Immunoglobulin lambda-1 light chain	XP_024844915.1	236	Immunoglobulin lambda-1 light chain
	NM_001083800.1	789205	Immunoglobulin lambda-1 light chain-like	NP_001077269.1	235	Immunoglobulin lambda-1 light chain-like precursor
	XM_024985319.2	505800	Interleukin 32	XP_024841087.1	151	Uncharacterized protein IL32 isoform X3	This gene encodes an isoform of IL-32, its expression is increased due to the activation of T cells by mitogen or by the activation of NK cells in response to IL-2. IL-32 induces the production of TNF-α in macrophages, and presents several isoforms derived from alternative splicing during the transcription process.	Enables: - cytokine activity - protein binding	Involved in: - immune response - cell adhesion - defense response - signal transduction	Located in: - cytosol - extracellular space - membrane
	NM_175773.3	280821	Joining chain of multimeric IgA and IgM	NP_786967.1	157	Immunoglobulin J chain precursor	The protein induced by this gene is involved in IgA binding activity and protein homodimerization activity. It contributes to several functions, actively participating in immunoglobulin receptor binding, peptidoglycan binding, and phosphatidylcholine binding. It is involved in several processes, including the defense response to another organism, glomerular filtration, and positive regulation of …	Enables: - immunoglobulin receptor binding	Involved in: - humoral immune response	Located in: - extracellular space. Part of: - monomeric IgA immunoglobulin complex - dimeric IgA secretory immunoglobulin complex - pentameric IgM immunoglobulin complex
	XM_005227324.4	508832	Lymphocyte specific protein 1	XP_005227381.1	393	Lymphocyte-specific protein 1 isoform X1	This gene encodes an intracellular F-actin binding protein. The protein is expressed in lymphocytes, neutrophils, macrophages and endothelium, and may regulate neutrophil motility, adhesion to fibrinogen matrix proteins and transendothelial migration. Different isoforms of the protein have been reported, derived from alternative splicing during the transcription process.	Enables: - actin binding - proteins binding	Involved in: - signal transduction - cellular defense response - cellular response to IL-7 - chemotaxis	Located in: - actin cytoskeleton - extracellular exosome - membrane - plasma membrane
	NM_001046618.1	618341	Protein tyrosine phosphatase receptor type C associated protein	NP_001040083.1	202	Protein tyrosine phosphatase receptor type C-associated protein precursor	The protein encoded is a member of the protein tyrosine phosphatase (PTP) family, signaling molecules that regulate various processes, such as cell growth and differentiation, mitosis and oncogenic transformation of cells. It has also been reported to act as an essential regulator of the antigen receptor signaling process of B and T cells; and as a suppressor of JAK kinases, regulating cytokine r…	Enables: - ankyrin binding - heparan sulfate proteoglycan binding - heparin binding - protein binding - protein kinase binding - receptor signaling binding - spectrin binding - protein tyrosine phosphatase activity - transmembrane receptor protein tyrosine phosphatase activity	Involved in: - B cell differentiation and proliferation - B cell receptor signaling pathway - DN2 thymocyte differentiation - MAPK cascade - T cell differentiation and activation - T cell receptor signaling pathway - α-β T cell proliferation - bone marrow development - calcium-mediated signaling using an intracellular calcium source - phase transition of the cell cycle - cell surface receptor sig…	Located in: - plasma membrane
	NM_001103102.2	614645	Sialophorin	NP_001096572	482	Leukosialin	This gene encodes a highly sialylated glycoprotein that functions in the activation of antigen-specific T cells. The protein is present on the surface of thymocytes, T lymphocytes, monocytes, granulocytes and some B lymphocytes. Different glycoforms of the protein have been reported.	Enables: - heat shock proteins binding - transmembrane signaling receptor activity	Involved in: - cell surface receptor signaling pathway - defense response to bacteria - regulation of T cell activation and migration - regulation of the immune response - type II IFN production	Located in: - external side of plasma membrane
								Gene ontology
	Transcript	Gen ID	Gen Name	Protein ID	Lenght (aa)	Encoded Protein	General information	Molecular function	Biological process	Cellular component
Up-regulated	XM_002685850.5	539835	Heat shock protein family A (Hsp70) member 6	XP_002685896.1	643	Heat shock 70 kDa protein 6	The protein encoded enables enzyme binding activity; heat shock protein binding activity; and unfolded protein binding activity. It is involved in cellular response to heat and protein refolding.	Enables: - ATP binding - ATP hydrolysis activity - ATP-dependent protein folding chaperone - heat shock proteins binding - misfolded and unfolded proteins binding - ubiquitin protein ligase binding	Involved in: - cellular response to unfolded protein - chaperone cofactor-dependent protein refolding - protein refolding	Located in: - blood microparticle - vesicle - cytoplasm - cytosol
	NM_001076841.1	512672	Major histocompatibility complex, class I	NP_001070309.1	353	Major histocompatibility complex, class I precursor		Enables: - peptide antigen binding - signaling receptor binding	Involved in: - immune response - processing and presentation of endogenous peptide antigens by MHC class I, via the ER pathway, TAP-independent - processing and presentation of endogenous peptide antigens by MHC class IB - positive regulation of T cell-mediated cytotoxicity	Located in: - external side of plasma membrane - extracellular space
	XM_015459910.2	507917	MHC class I heavy chain	XP_015315396.1	329	BOLA class I histocompatibility antigen, alpha chain BL3-6 isoform X1		Enables: - peptide antigen binding - signaling receptor binding	Involved in: - antigen processing and presentation of endogenous peptide antigen via MHC class I via ER pathway, TAP-independent - antigen processing and presentation of endogenous peptide antigen via MHC class Ib - immune response - positive regulation of T cell mediated cytotoxicity	Located in: - external side of plasma membrane - extracellular space
	NM_001193019.1	614198	NFKB inhibitor delta	NP_001179948.1	328	NF-kappa-B inhibitor delta	The protein encoded by this gene could be involved in the T cell receptor signaling pathway, the positive regulation of Th17 cell differentiation, as well as in the regulation of gene expression. It is also predicted to participate as a regulator in other processes: negative regulator of the activity of the transcription factor NF-B; negative regulator of T cell differentiation in the thymus; po…	Enables: - protein binding	Involved in: - signaling pathway of T cell receptor - inflammatory response - positive regulation of T helper cell differentiation 17 - gene expression regulation	Located in: - nucleus
