# Supplementary material for: Comparative Analysis of Immune Response Genes Induced by a Virulent or Attenuated Strain of Babesia bigemina
Source: Int J Mol Sci. 2025 Jan 8;26(2):487. doi: 10.3390/ijms26020487 (PMC11764604; doi:10.3390/ijms26020487)
Supplement: Supplementary file 1 [file ijms-26-00487-s001.zip › Supplementary Table S2 ¿C GO terms enrichment - Webgestalt.xlsx]

## Sheet: GI vs GIII
The GO enrichment analysis was performed using the differentially expressed genes found between the intersection of edgeR and DESeq2 in the Buffy coat samples analyzed. Comparison between groups was performed: GI vs. GIII, GII vs. GIII, and GI vs. GII.
	Intersect TOP Ids of Bovine Immune Response Associated Genes - GI (virulent-inoculated) vs GIII (non-inoculated)
DEG down -regulated
Biological process
	Gene Set	Description	Size	Expect	Ratio	P Value	FDR
	GO:0051259	protein complex oligomerization	263	0.96316	6.2295	0.00033308	0.11696
	GO:0019882	antigen processing and presentation	43	0.15747	19.051	0.00049983	0.11696
	GO:0033013	tetrapyrrole metabolic process	28	0.10254	19.504	0.0046322	0.65793
	GO:0002520	immune system development	463	1.6956	3.5386	0.0060356	0.65793
	GO:0050776	regulation of immune response	336	1.2305	4.0634	0.0070292	0.65793
	GO:0042440	pigment metabolic process	45	0.1648	12.136	0.011671	0.83008
	GO:0048872	homeostasis of number of cells	133	0.48707	6.1593	0.012416	0.83008
	GO:0002684	positive regulation of immune system process	437	1.6004	3.1243	0.020252	1
	GO:0030155	regulation of cell adhesion	302	1.106	3.6167	0.023548	1
	GO:0051345	positive regulation of hydrolase activity	332	1.2158	3.2899	0.031914	1
Molecular functions
	Gene Set	Description	Size	Expect	Ratio	P Value	FDR
	GO:0016667	oxidoreductase activity, acting on a sulfur group of donors	35	0.13191	15.162	0.0075634	0.73913
	GO:0003924	GTPase activity	220	0.82915	4.8242	0.0088518	0.73913
	GO:0016209	antioxidant activity	55	0.20729	9.6485	0.018018	0.83154
	GO:0008135	translation factor activity, RNA binding	58	0.21859	9.1494	0.019917	0.83154
	GO:0043021	ribonucleoprotein complex binding	71	0.26759	7.4742	0.029053	0.97037
	GO:0043177	organic acid binding	106	0.3995	5.0063	0.060018	1
	GO:0015002	heme-copper terminal oxidase activity	22	0.082915	12.061	0.079816	1
	GO:0016645	oxidoreductase activity, acting on the CH-NH group of donors	22	0.082915	12.061	0.079816	1
	GO:0016675	oxidoreductase activity, acting on a heme group of donors	22	0.082915	12.061	0.079816	1
	GO:0001882	nucleoside binding	276	1.0402	2.8841	0.084201	1
Cellular components
	Gene Set	Description	Size	Expect	Ratio	P Value	FDR
	GO:0098552	side of membrane	232	1.0437	4.7906	0.0033545	0.38577
	GO:0098797	plasma membrane protein complex	287	1.2911	3.8726	0.0082565	0.47475
	GO:0009986	cell surface	340	1.5296	3.2689	0.016419	0.62939
	GO:0005773	vacuole	288	1.2956	3.0873	0.038286	0.95369
	GO:0043235	receptor complex	178	0.80077	3.7464	0.044625	0.95369
	GO:0005819	spindle	186	0.83676	3.5853	0.049758	0.95369
	GO:1905360	GTPase complex	27	0.12147	8.2328	0.11485	1
	GO:0005768	endosome	426	1.9165	2.0872	0.12087	1
	GO:0098589	membrane region	138	0.62082	3.2215	0.12705	1
	GO:0070069	cytochrome complex	32	0.14396	6.9464	0.13467	1
DEG up -regulated
Biological process
	Gene Set	Description	Size	Expect	Ratio	P Value	FDR
	GO:0006457	protein folding	119	0.13206	15.145	0.0072617	1
	GO:0097581	lamellipodium organization	35	0.038841	25.746	0.038188	1
	GO:0018208	peptidyl-proline modification	46	0.051049	19.589	0.049916	1
	GO:0097435	supramolecular fiber organization	361	0.40062	4.9922	0.058223	1
	GO:0030029	actin filament-based process	364	0.40395	4.9511	0.059091	1
	GO:0007017	microtubule-based process	369	0.4095	4.884	0.060548	1
	GO:0008277	regulation of G protein-coupled receptor signaling pathway	61	0.067695	14.772	0.065701	1
	GO:0070925	organelle assembly	436	0.48385	4.1335	0.081272	1
	GO:0035966	response to topologically incorrect protein	80	0.08878	11.264	0.085357	1
	GO:0000278	mitotic cell cycle	459	0.50938	3.9264	0.088862	1
Molecular functions
	Gene Set	Description	Size	Expect	Ratio	P Value	FDR
	GO:0051082	unfolded protein binding	77	0.08706	22.973	0.0031821	0.53141
	GO:0003924	GTPase activity	220	0.24874	8.0404	0.024085	1
	GO:0001882	nucleoside binding	276	0.31206	6.409	0.036711	1
	GO:0019001	guanyl nucleotide binding	281	0.31771	6.295	0.037943	1
	GO:0038024	cargo receptor activity	45	0.050879	19.654	0.049768	1
	GO:0003727	single-stranded RNA binding	52	0.058794	17.009	0.057309	1
	GO:0031072	heat shock protein binding	65	0.073492	13.607	0.071172	1
	GO:0005198	structural molecule activity	405	0.45791	4.3676	0.07334	1
	GO:0060090	molecular adaptor activity	70	0.079146	12.635	0.076455	1
	GO:0016853	isomerase activity	106	0.11985	8.3438	0.11371	1
Cellular components
	Gene Set	Description	Size	Expect	Ratio	P Value	FDR
	GO:0098858	actin-based cell projection	78	0.12532	15.959	0.0065375	0.75181
	GO:0099080	supramolecular complex	418	0.67159	4.467	0.025305	1
	GO:0031252	cell leading edge	164	0.2635	7.5902	0.027027	1
	GO:0015629	actin cytoskeleton	230	0.36954	5.4122	0.050316	1
	GO:0098552	side of membrane	232	0.37275	5.3655	0.051109	1
	GO:0030427	site of polarized growth	48	0.077121	12.967	0.074551	1
	GO:0044815	DNA packaging complex	71	0.11407	8.7662	0.10847	1
	GO:0030139	endocytic vesicle	84	0.13496	7.4095	0.12714	1
	GO:0043209	myelin sheath	109	0.17513	5.7101	0.16206	1
	GO:0032993	protein-DNA complex	118	0.18959	5.2746	0.17432	1

## Sheet: GII vs GIII
	Intersect TOP Ids of Bovine Immune Response associated genes - GII (attenuated-inoculated) vs GIII (non-inoculated)
DEG down -regulated
Biological process
	Gene Set	Description	Size	Expect	Ratio	P Value	FDR
	GO:0030155	regulation of cell adhesion	302	1.1395	4.3879	0.0051222	1
	GO:0098609	cell-cell adhesion	330	1.2451	4.0156	0.0074212	1
	GO:0072593	reactive oxygen species metabolic process	124	0.46787	6.412	0.011154	1
	GO:0019882	antigen processing and presentation	43	0.16225	12.327	0.011328	1
	GO:0042493	response to drug	369	1.3923	3.5912	0.011717	1
	GO:0009636	response to toxic substance	176	0.66408	4.5175	0.028139	1
	GO:0050817	coagulation	76	0.28676	6.9745	0.033095	1
	GO:0032989	cellular component morphogenesis	487	1.8375	2.721	0.034382	1
	GO:0051345	positive regulation of hydrolase activity	332	1.2527	3.1931	0.035155	1
	GO:0030162	regulation of proteolysis	381	1.4376	2.7825	0.05372	1
Molecular functions
	Gene Set	Description	Size	Expect	Ratio	P Value	FDR
	GO:0043177	organic acid binding	106	0.3995	10.013	0.00062367	0.092732
	GO:0016209	antioxidant activity	55	0.20729	14.473	0.0011106	0.092732
	GO:0140104	molecular carrier activity	28	0.10553	18.952	0.0048842	0.27188
	GO:0016684	oxidoreductase activity, acting on peroxide as acceptor	37	0.13945	14.342	0.0084265	0.35181
	GO:0008135	translation factor activity, RNA binding	58	0.21859	9.1494	0.019917	0.66523
	GO:0043021	ribonucleoprotein complex binding	71	0.26759	7.4742	0.029053	0.80865
	GO:0048037	cofactor binding	339	1.2776	3.1308	0.036963	0.82138
	GO:0046906	tetrapyrrole binding	93	0.3505	5.7061	0.047538	0.82138
	GO:0003924	GTPase activity	220	0.82915	3.6182	0.048893	0.82138
	GO:0019842	vitamin binding	97	0.36558	5.4708	0.051264	0.82138
Cellular components
	Gene Set	Description	Size	Expect	Ratio	P Value	FDR
	GO:0098552	side of membrane	232	1.0064	2.9808	0.077531	1
	GO:0016592	mediator complex	23	0.099775	10.023	0.095316	1
	GO:1905360	GTPase complex	27	0.11713	8.5377	0.11097	1
	GO:0098797	plasma membrane protein complex	287	1.245	2.4096	0.12595	1
	GO:0005657	replication fork	43	0.18654	5.3609	0.17103	1
	GO:0044445	cytosolic part	184	0.7982	2.5056	0.18925	1
	GO:0005819	spindle	186	0.80688	2.4787	0.19241	1
	GO:0042383	sarcolemma	55	0.23859	4.1912	0.2135	1
	GO:0043230	extracellular organelle	60	0.26028	3.842	0.23056	1
	GO:0048770	pigment granule	63	0.2733	3.659	0.24063	1
DEG up -regulated
Biological process
	Gene Set	Description	Size	Expect	Ratio	P Value	FDR
	GO:0044087	regulation of cellular component biogenesis	458	0.45744	8.7443	0.00067648	0.31659
	GO:0034976	response to endoplasmic reticulum stress	144	0.14382	13.906	0.0084822	1
	GO:0043087	regulation of GTPase activity	203	0.20275	9.8643	0.016381	1
	GO:0061614	pri-miRNA transcription by RNA polymerase II	26	0.025968	38.509	0.025682	1
	GO:0010563	negative regulation of phosphorus metabolic process	258	0.25769	7.7614	0.025741	1
	GO:0043620	regulation of DNA-templated transcription in response to stress	30	0.029963	33.374	0.02958	1
	GO:0031400	negative regulation of protein modification process	293	0.29264	6.8343	0.032615	1
	GO:0045087	innate immune response	301	0.30063	6.6526	0.03428	1
	GO:0097581	lamellipodium organization	35	0.034957	28.606	0.034434	1
	GO:0006954	inflammatory response	306	0.30563	6.5439	0.035338	1
Molecular functions
	Gene Set	Description	Size	Expect	Ratio	P Value	FDR
	GO:0060090	molecular adaptor activity	70	0.08794	22.743	0.0032778	0.24175
	GO:0001882	nucleoside binding	276	0.34673	8.6522	0.0041281	0.24175
	GO:0019001	guanyl nucleotide binding	281	0.35302	8.4982	0.0043428	0.24175
	GO:0042803	protein homodimerization activity	440	0.55276	5.4273	0.015039	0.62789
	GO:0050997	quaternary ammonium group binding	21	0.026382	37.905	0.026085	0.8229
	GO:0003924	GTPase activity	220	0.27638	7.2364	0.029565	0.8229
	GO:0046332	SMAD binding	46	0.057789	17.304	0.05634	1
	GO:0070405	ammonium ion binding	52	0.065327	15.308	0.063474	1
	GO:0003697	single-stranded DNA binding	63	0.079146	12.635	0.076427	1
	GO:0008289	lipid binding	380	0.47739	4.1895	0.079373	1
Cellular components
	Gene Set	Description	Size	Expect	Ratio	P Value	FDR
	GO:0017053	transcriptional repressor complex	40	0.03856	25.933	0.037961	1
	GO:0005788	endoplasmic reticulum lumen	47	0.045308	22.071	0.044479	1
	GO:0030427	site of polarized growth	48	0.046272	21.611	0.045407	1
	GO:0099080	supramolecular complex	418	0.40296	4.9633	0.056341	1
	GO:0048770	pigment granule	63	0.060733	16.466	0.05924	1
	GO:0098858	actin-based cell projection	78	0.075193	13.299	0.072904	1
	GO:0043209	myelin sheath	109	0.10508	9.5168	0.10062	1
	GO:0031252	cell leading edge	164	0.1581	6.3252	0.1481	1
	GO:0005667	transcription factor complex	192	0.18509	5.4028	0.17145	1
	GO:0030424	axon	229	0.22076	4.5298	0.2015	1

## Sheet: GI vs GII
	Intersect TOP Ids of Bovine Immune Response associated genes - GI (virulent) vs GII (attenuated)
DEG down -regulated
Biological process
	Gene Set	Description	Size	Expect	Ratio	P Value	FDR
	GO:0003014	renal system process	47	0.031295	31.954	0.030898	1
	GO:1901264	carbohydrate derivative transport	51	0.033958	29.448	0.033491	1
	GO:0044706	multi-multicellular organism process	67	0.044612	22.415	0.043803	1
	GO:2000241	regulation of reproductive process	75	0.049939	20.024	0.048925	1
	GO:0140053	mitochondrial gene expression	89	0.059261	16.875	0.057832	1
	GO:0006959	humoral immune response	114	0.075907	13.174	0.073566	1
	GO:0015931	nucleobase-containing compound transport	119	0.079236	12.62	0.076687	1
	GO:0050900	leukocyte migration	170	0.11319	8.8343	0.10802	1
	GO:0051270	regulation of cellular component movement	439	0.29231	6.8421	0.031173	1
	GO:0040012	regulation of locomotion	447	0.29764	6.7196	0.032243	1
Molecular functions
	Gene Set	Description	Size	Expect	Ratio	P Value	FDR
	GO:0050997	quaternary ammonium group binding	21	0.013191	75.81	0.013125	0.85849
	GO:0015932	nucleobase-containing compound transmembrane transporter activity	31	0.019472	51.355	0.019326	0.85849
	GO:1901505	carbohydrate derivative transmembrane transporter activity	33	0.020729	48.242	0.020563	0.85849
	GO:0070405	ammonium ion binding	52	0.032663	30.615	0.032247	0.90209
	GO:0008135	translation factor activity, RNA binding	58	0.036432	27.448	0.035914	0.90209
	GO:0003697	single-stranded DNA binding	63	0.039573	25.27	0.038961	0.90209
	GO:0060090	molecular adaptor activity	70	0.04397	22.743	0.043214	0.90209
	GO:0005539	glycosaminoglycan binding	96	0.060302	16.583	0.058879	1
	GO:0060589	nucleoside-triphosphatase regulator activity	146	0.091709	10.904	0.088427	1
	GO:0003924	GTPase activity	220	0.13819	14.473	0.0071967	0.85849
Cellular components
	Gene Set	Description	Size	Expect	Ratio	P Value	FDR
	GO:0009295	nucleoid	28	0.010976	91.107	0.010933	1
	GO:0042645	mitochondrial nucleoid	28	0.010976	91.107	0.010933	1
	GO:0043209	myelin sheath	109	0.042728	23.404	0.042055	1
	GO:0005759	mitochondrial matrix	245	0.096041	10.412	0.09265	1
	GO:0005743	mitochondrial inner membrane	353	0.13838	7.2266	0.13138	1
	GO:0019866	organelle inner membrane	379	0.14857	6.7309	0.14051	1
	GO:0031966	mitochondrial membrane	468	0.18346	5.4509	0.17124	1
	GO:0005740	mitochondrial envelope	490	0.19208	5.2061	0.17871	1
	GO:0005887	integral component of plasma membrane	595	0.23324	4.2874	0.21365	1
	GO:0044429	mitochondrial part	617	0.24187	4.1345	0.22083	1
DEG up -regulated
Biological process
	Gene Set	Description	Size	Expect	Ratio	P Value	FDR
	GO:0033619	membrane protein proteolysis	31	0.027522	36.335	0.027203	1
	GO:0071887	leukocyte apoptotic process	44	0.039063	25.599	0.038417	1
	GO:0018208	peptidyl-proline modification	46	0.040839	24.486	0.040132	1
	GO:0035966	response to topologically incorrect protein	80	0.071024	14.08	0.068882	1
	GO:0016458	gene silencing	86	0.076351	13.097	0.073877	1
	GO:0006457	protein folding	119	0.10565	18.931	0.0045971	1
	GO:1902532	negative regulation of intracellular signal transduction	263	0.23349	8.5656	0.021155	1
	GO:0010942	positive regulation of cell death	287	0.2548	7.8493	0.024931	1
	GO:0030162	regulation of proteolysis	381	0.33825	5.9127	0.042161	1
	GO:0043086	negative regulation of catalytic activity	383	0.34003	5.8819	0.042567	1
Molecular functions
	Gene Set	Description	Size	Expect	Ratio	P Value	FDR
	GO:0003727	single-stranded RNA binding	52	0.045729	21.868	0.044859	1
	GO:0002020	protease binding	54	0.047487	21.058	0.046549	1
	GO:0031072	heat shock protein binding	65	0.057161	17.495	0.0558	1
	GO:0051082	unfolded protein binding	77	0.067714	29.536	0.0018797	0.31391
	GO:0016853	isomerase activity	106	0.093216	10.728	0.089606	1
	GO:0003729	mRNA binding	128	0.11256	8.8839	0.10731	1
	GO:0061134	peptidase regulator activity	134	0.11784	8.4861	0.11209	1
	GO:0033218	amide binding	156	0.13719	7.2894	0.12942	1
	GO:0004857	enzyme inhibitor activity	201	0.17676	5.6574	0.16398	1
	GO:0003924	GTPase activity	220	0.19347	5.1688	0.17821	1
Cellular components
	Gene Set	Description	Size	Expect	Ratio	P Value	FDR
	GO:0031225	anchored component of membrane	52	0.058483	17.099	0.057065	1
	GO:0044815	DNA packaging complex	71	0.079852	12.523	0.077207	1
	GO:0098858	actin-based cell projection	78	0.087725	11.399	0.084534	1
	GO:0032993	protein-DNA complex	118	0.13271	7.5351	0.12545	1
	GO:0005681	spliceosomal complex	121	0.13609	7.3483	0.12846	1
	GO:0045177	apical part of cell	149	0.16758	5.9674	0.15608	1
	GO:0031252	cell leading edge	164	0.18445	5.4216	0.17057	1
	GO:0031012	extracellular matrix	167	0.18782	5.3242	0.17344	1
	GO:0044297	cell body	170	0.1912	5.2303	0.1763	1
	GO:0099080	supramolecular complex	418	0.47012	4.2543	0.075443	1
